# Supplementary material for: Yeast-Driven and Bioimpedance-Sensitive Biohybrid Soft Robots
Source: Cyborg Bionic Syst. 2025 Apr 25;6:0233. doi: 10.34133/cbsystems.0233 (PMC12022396; doi:10.34133/cbsystems.0233)
Supplement: Supplementary 1 — Figs. S1 to S9 Data File S1 Movies S1 and S2 [file cbsystems.0233.f1.zip]

Archive with 2 entries (2 files):
- Data file S1..pdf
- Supplimentry Materials.pdf
